# Supplementary material for: A Review of Modifications of Quinoline Antimalarials: Mefloquine and (hydroxy)Chloroquine
Source: Molecules. 2022 Feb 2;27(3):1003. doi: 10.3390/molecules27031003 (PMC8838516; doi:10.3390/molecules27031003)
Supplement: Supplementary file 1 [file molecules-27-01003-s001.zip]

Archive with 1 entries (1 files):
- molecules-1572683-supplementary.pdf
